# Supplementary material for: Improvement of Biophysical Properties and Affinity of a Human Anti-L1CAM Therapeutic Antibody through Antibody Engineering Based on Computational Methods
Source: Int J Mol Sci. 2021 Jun 22;22(13):6696. doi: 10.3390/ijms22136696 (PMC8268072; doi:10.3390/ijms22136696)
Supplement: Supplementary file 1 [file ijms-22-06696-s001.zip]

Archive with 1 entries (1 files):
- ijms-1262001-supplementary.pdf
